# Supplementary material for: Sex differences and risk factors for bleeding in Alagille syndrome
Source: EMBO Mol Med. 2022 Nov 8;14(12):e15809. doi: 10.15252/emmm.202215809 (PMC9728057; doi:10.15252/emmm.202215809)
Supplement: Supplementary file 4 — Movie EV1 [file EMMM-14-e15809-s012.zip]

Archive with 4 entries (4 files):
- EMM-2022-15809_EV_Movie_1_P10_WT_aSMA_MCA.mp4
- __MACOSX/._EMM-2022-15809_EV_Movie_1_P10_WT_aSMA_MCA.mp4
- Movie EV1.txt
- __MACOSX/._Movie EV1.txt
