# Supplementary material for: Sex differences and risk factors for bleeding in Alagille syndrome
Source: EMBO Mol Med. 2022 Nov 8;14(12):e15809. doi: 10.15252/emmm.202215809 (PMC9728057; doi:10.15252/emmm.202215809)
Supplement: Supplementary file 4 — Movie EV1 [file EMMM-14-e15809-s012.zip › Movie EV1.txt]

Movie EV1: Visualization of a middle cerebral artery (MCA) of a representative wildtype p10 brain, based on aSMA volume staining on a full brain. The MCA was segmented out from a lightsheet scan containing all aSMA+ blood vessels in the complete brain. The surface function in IMARIS 9.9.0 was used for segmentation.
