# Supplementary material for: Sex differences and risk factors for bleeding in Alagille syndrome
Source: EMBO Mol Med. 2022 Nov 8;14(12):e15809. doi: 10.15252/emmm.202215809 (PMC9728057; doi:10.15252/emmm.202215809)
Supplement: Supplementary file 5 — Movie EV2 [file EMMM-14-e15809-s002.zip › Movie EV2.txt]

Movie EV2: Visualization of a middle cerebral artery (MCA) of a representative Jag1Ndr/Ndr p10 brain with divergent vessel architecture, based on aSMA volume staining on a full brain. The MCA was segmented out from a lightsheet scan containing all aSMA+ blood vessels in the complete brain. The surface function in IMARIS 9.9.0 was used for segmentation.
