# Supplementary material for: Sex differences and risk factors for bleeding in Alagille syndrome
Source: EMBO Mol Med. 2022 Nov 8;14(12):e15809. doi: 10.15252/emmm.202215809 (PMC9728057; doi:10.15252/emmm.202215809)
Supplement: Supplementary file 7 — Source Data for Figure 1 [file EMMM-14-e15809-s003.xlsx]

## Sheet: F1B provoked bleeds
Provoked bleeds = minor head trauma and coagulopathy
	provoked bleeds
Male	8
Female	5			Table analyzed	Provoked bleeds
				Column analyzed	Column A
				Binomial test
				P (one-tailed)	0.2905
				P (two-tailed)	0.424
				P value summary	ns
				Is discrepancy significant (P < 0.05)?	No
				Outcome	Expected #	Observed #	Expected %	Observed %	95% CI of Observed %
				Male	6.5	8	50	61.54	35.52 to 82.29
				Female	6.5	5	50	38.46	17.71 to 64.48
				TOTAL	13	13	100	100

## Sheet: F1B spontaneous bleeds
Reported idiopathic bleeds
	Spontaneous bleeds		Table analyzed	idiopathic bleeds
Male	1		Column analyzed	Column A
Female	10
			Binomial test
			P (one-tailed)	0.0059
			P (two-tailed)	0.0117
			P value summary	*
			Is discrepancy significant (P < 0.05)?	Yes
			Outcome	Expected #	Observed #	Expected %	Observed %	95% CI of Observed %
			Male	5.5	1	50	9.091	0.4663 to 37.74
			Female	5.5	10	50	90.91	62.26 to 99.53
			TOTAL	11	11	100	100
