# Supplementary material for: Sex differences and risk factors for bleeding in Alagille syndrome
Source: EMBO Mol Med. 2022 Nov 8;14(12):e15809. doi: 10.15252/emmm.202215809 (PMC9728057; doi:10.15252/emmm.202215809)
Supplement: Supplementary file 8 — Source Data for Figure 2 [file EMMM-14-e15809-s005.zip]

Archive with 17 entries (12 files):
- Figure 2 Source Data/Figure 2 Source Data.xlsx
- Figure 2 Source Data/Figure 2G skull/
- Figure 2 Source Data/Figure 2G skull/2G NDR_female_P30_1428_Full_thickness.bmp
- Figure 2 Source Data/Figure 2G skull/2G NDR_male_P30_1327_Full_thickness.bmp
- Figure 2 Source Data/Figure 2G skull/2G WT_female_P30_1265_Full_thickness.bmp
- Figure 2 Source Data/Figure 2G skull/2G WT_male_P30_1262_Full_thickness.bmp
- Figure 2 Source Data/Figure 2L liver rupture/
- Figure 2 Source Data/Figure 2L liver rupture/Adult_liver_NDR_2369_PV+BD_casting.tif
- Figure 2 Source Data/Figure 2L liver rupture/Adult_liver_WT_2284_PV+BD_casting.tif
- Figure 2 Source Data/Figure 2O brain bleed/
- Figure 2 Source Data/Figure 2O brain bleed/Fig2O_brain bleed DSC_0561.tif
- Figure 2 Source Data/Figure 2P retina bleed/
- Figure 2 Source Data/Figure 2P retina bleed/Fig2P_NDR_1706-1_P15 bleed_CD31-IF.tif
- Figure 2 Source Data/Figure 2P retina bleed/Fig2P_WT_NDR_P15 retina black.tif
- Figure 2 Source Data/Figure 2Q retina red blood cells/
- Figure 2 Source Data/Figure 2Q retina red blood cells/Fig2Q NDR P10_retina.tif
- Figure 2 Source Data/Figure 2Q retina red blood cells/Fig2Q WT P10_retina.tif
