# Supplementary material for: Sex differences and risk factors for bleeding in Alagille syndrome
Source: EMBO Mol Med. 2022 Nov 8;14(12):e15809. doi: 10.15252/emmm.202215809 (PMC9728057; doi:10.15252/emmm.202215809)
Supplement: Supplementary file 8 — Source Data for Figure 2 [file EMMM-14-e15809-s005.zip › Figure 2 Source Data/Figure 2 Source Data.xlsx]

## Sheet: 2A Survival by sex
	Postnatal day Event	Male Jag1Ndr/Ndr	Female Jag1Ndr/Ndr	male wt	female wt
ndr 1	6	1						1=Death
ndr 2	6	1						0=Survival/no event
ndr 3	5	1
ndr 4	4	1						GraphPad Survival Analysis
ndr 5	10	0						Comparison of Survival Curves
ndr 6	10	0
ndr 7	10	0						Log-rank (Mantel-Cox) test (recommended)
ndr 8	0.1	1						Chi square	69.79
ndr 9	3	1						df	3
ndr 10	8	1						P value	<0.0001
ndr 11	10	0						P value summary	****
ndr 12	10	0						Are the survival curves sig different?	Yes
ndr 13	10	0
ndr 14	10	0						Logrank test for trend (recommended)
ndr 15	10	0						Chi square	38.77
ndr 16	10	0						df	1
ndr 17	10	0						P value	<0.0001
ndr 18	10	0						P value summary	****
ndr 19	10	0						Sig. trend?	Yes
ndr 20	10	0
ndr 21	10	0						Gehan-Breslow-Wilcoxon test
ndr 22	10	0						Chi square	69.57
ndr 23	10	0						df	3
ndr 24	10	0						P value	<0.0001
ndr 25	10	0						P value summary	****
ndr 26	10	0						Are the survival curves sig different?	Yes
ndr 1	5		1
ndr 2	10		0
ndr 3	10		0
ndr 4	10		0
ndr 5	10		0
ndr 6	10		0
ndr 7	10		0
ndr 8	0.1		1
ndr 9	0.1		1
ndr 10	0.1		1
ndr 11	0.1		1
ndr 12	2		1
ndr 13	3		1
ndr 14	10		0
ndr 15	10		0
ndr 16	10		0
ndr 17	10		0
ndr 18	10		0
ndr 19	10		0
ndr 20	10		0
wt 1-122	10			0
wt 1-123	10			0
wt 1-124	10			0
wt 1-125	10			0
wt 1-126	10			0
wt 1-127	10			0
wt 1-128	10			0
wt 1-129	10			0
wt 1-130	10			0
wt 1-131	10			0
wt 1-132	10			0
wt 1-133	10			0
wt 1-134	10			0
wt 1-135	10			0
wt 1-136	10			0
wt 1-137	10			0
wt 1-138	10			0
wt 1-139	10			0
wt 1-140	10			0
wt 1-141	10			0
wt 1-142	10			0
wt 1-143	10			0
wt 1-144	10			0
wt 1-145	10			0
wt 1-146	10			0
wt 1-147	10			0
wt 1-148	10			0
wt 1-149	10			0
wt 1-150	10			0
wt 1-151	10			0
wt 1-152	10			0
wt 1-153	10			0
wt 1-154	10			0
wt 1-155	10			0
wt 1-156	10			0
wt 1-157	10			0
wt 1-158	10			0
wt 1-159	10			0
wt 1-160	10			0
wt 1-161	10			0
wt 1-162	10			0
wt 1-163	10			0
wt 1-164	10			0
wt 1-165	10			0
wt 1-166	10			0
wt 1-167	10			0
wt 1-168	10			0
wt 1-169	10			0
wt 1-170	10			0
wt 1-171	10			0
wt 1-172	10			0
wt 1-173	10			0
wt 1-174	10			0
wt 1-175	10			0
wt 1-176	10			0
wt 1-177	10			0
wt 1-178	10			0
wt 1-179	10			0
wt 1-180	10			0
wt 1-181	10			0
wt 1-182	10			0
wt 1-183	10			0
wt 1-184	10			0
wt 1-185	10			0
wt 1-186	10			0
wt 1-187	10			0
wt 1-188	10			0
wt 1-189	10			0
wt 1-190	10			0
wt 1-191	10			0
wt 1-192	10			0
wt 1-193	10			0
wt 1-194	10			0
wt 1-195	10			0
wt 1-196	10			0
wt 1-197	10			0
wt 1-198	10			0
wt 1-199	10			0
wt 1-200	10			0
wt 1-201	10			0
wt 1-202	10			0
wt 1-203	10			0
wt 1-204	10			0
wt 1-205	10			0
wt 1-206	10			0
wt 1-207	10			0
wt 1-208	10			0
wt 1-209	10			0
wt 1-210	10			0
wt 1-211	10			0
wt 1-212	10			0
wt 1-213	10			0
wt 1-214	10			0
wt 1-215	10			0
wt 1-216	10			0
wt 1-217	10			0
wt 1-218	10			0
wt 1-219	10			0
wt 1-220	10			0
wt 1-221	10			0
wt 1-222	10			0
wt 1-223	10			0
wt 1-224	10			0
wt 1-225	10			0
wt 1-226	10			0
wt 1-227	10			0
wt 1-228	10			0
wt 1-229	10			0
wt 1-230	10			0
wt 1-231	10			0
wt 1-232	10			0
wt 1-233	10			0
wt 1-234	10			0
wt 1-235	10			0
wt 1-236	10			0
wt 1-237	10			0
wt 1-238	10			0
wt 1-239	10			0
wt 1-240	10			0
wt 1-241	10			0
wt 1-242	10			0
wt 1-243	10			0
wt 1-244	0.1				1
wt 1-245	10				0
wt 1-246	10				0
wt 1-247	10				0
wt 1-248	10				0
wt 1-249	10				0
wt 1-250	10				0
wt 1-251	10				0
wt 1-252	10				0
wt 1-253	10				0
wt 1-254	10				0
wt 1-255	10				0
wt 1-256	10				0
wt 1-257	10				0
wt 1-258	10				0
wt 1-259	10				0
wt 1-260	10				0
wt 1-261	10				0
wt 1-262	10				0
wt 1-263	10				0
wt 1-264	10				0
wt 1-265	10				0
wt 1-266	10				0
wt 1-267	10				0
wt 1-268	10				0
wt 1-269	10				0
wt 1-270	10				0
wt 1-271	10				0
wt 1-272	10				0
wt 1-273	10				0
wt 1-274	10				0
wt 1-275	10				0
wt 1-276	10				0
wt 1-277	10				0
wt 1-278	10				0
wt 1-279	10				0
wt 1-280	10				0
wt 1-281	10				0
wt 1-282	10				0
wt 1-283	10				0
wt 1-284	10				0
wt 1-285	10				0
wt 1-286	10				0
wt 1-287	10				0
wt 1-288	10				0
wt 1-289	10				0
wt 1-290	10				0
wt 1-291	10				0
wt 1-292	10				0
wt 1-293	10				0
wt 1-294	10				0
wt 1-295	10				0
wt 1-296	10				0
wt 1-297	10				0
wt 1-298	10				0
wt 1-299	10				0
wt 1-300	10				0
wt 1-301	10				0
wt 1-302	10				0
wt 1-303	10				0
wt 1-304	10				0
wt 1-305	10				0
wt 1-306	10				0
wt 1-307	10				0
wt 1-308	10				0
wt 1-309	10				0
wt 1-310	10				0
wt 1-311	10				0
wt 1-312	10				0
wt 1-313	10				0
wt 1-314	10				0
wt 1-315	10				0
wt 1-316	10				0
wt 1-317	10				0
wt 1-318	10				0
wt 1-319	10				0
wt 1-320	10				0
wt 1-321	10				0
wt 1-322	10				0
wt 1-323	10				0
wt 1-324	10				0
wt 1-325	10				0
wt 1-326	10				0
wt 1-327	10				0
wt 1-328	10				0
wt 1-329	10				0
wt 1-330	10				0
wt 1-331	10				0
wt 1-332	10				0

## Sheet: 2B P10 Total Bilirubin
Sample	Total Bilirubin (umol/L)	Sex
WT_681-1	18	M
WT_817-5	18	F
WT_816-2	18	F
WT_816-3	24	F
WT_92-2	12	F
WT_N1169	18	M
NDR_681-3	36	M
NDR_817-1	174	M
NDR_817-2	120	F
NDR_816-1	174	F
NDR_92-3	228	F
NDR_N1172	24	F
Mann Whitney test
P value			0.0043
Exact or approximate P value?			Exact
P value summary			**
Significantly different (P < 0.05)?			Yes
One- or two-tailed P value?			Two-tailed
Sum of ranks in column A,B			21.50 , 56.50
Mann-Whitney U			0.5

## Sheet: 2C P10 TAT
Sample	TAT (ng/mL)	Sex
WT_681-1	1.2946	M
WT_817-5	0.825931	F
WT_816-2	1.18142	F
WT_816-3	1.28821	F
WT_N1168	0.994418	M
WT_92-2	2.81768	F
NDR_681-3	1.05888	M
NDR_817-1	0.655206	M
NDR_817-2	1.33204	F
NDR_816-1	1.13693	F
NDR_N1172	0.670642	F
NDR_92-3	1.35611	F
Unpaired t test
P value			0.2788
P value summary			ns
Significantly different (P < 0.05)?			No
One- or two-tailed P value?			Two-tailed
t, df			t=1.145, df=10

## Sheet: 2D P10 Fibrinogen
Sample	Fibrinogen (ug/mL)	Sex
WT_N872-1	18.085	F
WT_N872-2	20.879	M
WT_N1184-1	9.57076	M
WT_N1184-2	3.80913	M
WT_N812-1	31.6898	M
WT_N893-1	22.0253	F
NDR_N872-3	13.1144	M
NDR_N1184-3	13.4893	M
NDR_N812-2	21.332	M
NDR_N893-2	20.7279	F
NDR_N893-3	9.53869	M
NDR_N891-4	19.3641	F
Unpaired t test
P value			0.7585
P value summary			ns
Significantly different (P < 0.05)?			No
One- or two-tailed P value?			Two-tailed
t, df			t=0.3160, df=10

## Sheet: 2E P10 INR
Sample	INR	Sex
HET_N893-1	0.8	F
WT_N1184-1	0.9	M
WT_N1184-2	0.9	M
WT_N872-1	0.9	F
WT_N872-2	0.9	M
WT_N812-1	0.9	M
NDR_N891-4	0.9	F
NDR_N893-2	0.8	F
NDR_N893-3	0.9	M
NDR_N1184-3	0.9	M
NDR_N872-3	0.9	M
NDR_N812-2	0.9	M
Unpaired t test
P value			>0.9999
P value summary			ns
Significantly different (P < 0.05)?			No
One- or two-tailed P value?			Two-tailed
t, df			t=0.000, df=10

## Sheet: 2F P10 Tail Bleeding time
Sample	Tail bleeding time (min)	Sex
HET_N893-1	4.55	F
WT_N1184-1	6.47	M
WT_N1184-2	6.29	M
WT_N872-1	5.36	F
WT_N872-2	6.51	M
WT_N812-1	10.13	M
NDR_N891-4	5.23	F
NDR_N893-2	4.09	F
NDR_N893-3	4.05	M
NDR_N1184-3	8.13	M
NDR_N872-3	9.32	M
NDR_N812-2	9.59	M
Unpaired t test
P value			0.8916
P value summary			ns
Significantly different (P < 0.05)?			No
One- or two-tailed P value?			Two-tailed
t, df			t=0.1398, df=10

## Sheet: 2GH&I & Supp Fig Skull data
Sample	Compact bone volume [mm3]	Full thickness (porosity filled) volume [mm3]
WT_female_1412	93.43	118.48
WT_female_1440	86.23	111.55
WT_female_1441	84.89	108.91
WT_female_1854	87.82	111.53
WT_female_1911	101.55	127.18
WT_female_1879	89.64	115.07
NDR_female_1833	83.99	108.74
NDR_female_1428	72.8	91.23
NDR_female_1855	63.22	83.85
NDR_female_1925	72.4	95.27
NDR_female_1909	66.67	85.93
NDR_female_1926	84.03	108.57
WT_male_1262	82.68	107.94
WT_male_1264	83.65	107.84
WT_male_1265	81.26	105.1
WT_male_1280	77.4	102.57
WT_male_1410	90.45	116.28
WT_male_1433			Sample is broken only temporal bone can be measured
NDR_male_1270	67.62	88.93
NDR_male_1283	76.93	99.26
NDR_male_1327	71.58	92.83
NDR_male_1426	76.31	98.37
NDR_male_1954	31.17	43.63
Compact bone Two-way ANOVA
Source of Variation	% of total variation	P value	P value summary	Significant?
Interaction	0.0861	0.8631	ns	No
Sex	9.03	0.0901	ns	No
Genotype	40.22	0.0014	**	Yes
Šídák's multiple comparisons test	Predicted (LS) mean diff.	95.00% CI of diff.	Below threshold?	Summary	Adjusted P Value
Jag1+/+ - Jag1Ndr/Ndr
Male	18.37	1.637 to 35.09	Yes	*	0.0305
Female	16.74	1.470 to 32.01	Yes	*	0.0307
Full Thickness Two-way ANOVA
Source of Variation	% of total variation	P value	P value summary	Significant?
Interaction	0.2718	0.7595	ns	No
Sex	7.653	0.1164	ns	No
Genotype	41.72	0.0012	**	Yes
Šídák's multiple comparisons test	Predicted (LS) mean diff.	95.00% CI of diff.	Below threshold?	Summary	Adjusted P Value
Jag1+/+ - Jag1Ndr/Ndr
Male	23.34	3.139 to 43.54	Yes	*	0.0227
Female	19.86	1.413 to 38.30	Yes	*	0.034

## Sheet: 2K Resin leakage
Sample	Resin leaked (mm3)	Sex
HET_2404	0	M
WT_2431	0.411	M
WT_2713	0	M
HET_2284	0.03	M
WT_2336	0	M
WT_3187	0	F
NDR_2401	0	M
NDR_2405	0.579	M
NDR_2369	0.0807	M
NDR_2714	2.34	F
NDR_3192	0.28	F
NDR_2129	3.63	F
Unpaired t test
P value			0.1088
P value summary			ns
Significantly different (P < 0.05)?			No
One- or two-tailed P value?			Two-tailed
t, df			t=1.760, df=10

## Sheet: 2L Adult Rel EB leakage brain
Sample	EB brain (OD/g)	Sex
WT_1444	0.924133	M
HET_1472	1.01655	M
HET_1473	0.97342	M
WT_1325	1.26738	F
WT_1344	0.818518	M
WT_1371	1.14964	M
WT_1435	0.850364	F
NDR_1475	1.01716	M
NDR_1474	1.07939	M
NDR_1345	0.739306	M
NDR_1447	1.83391	M
NDR_1428	0.998546	F
NDR_1436	0.600587	F
NDR_1326	1.40468	F
NDR_1437	1.54022	F
Unpaired t test
P value			0.3807
P value summary			ns
Significantly different (P < 0.05)?			No
One- or two-tailed P value?			Two-tailed
t, df			t=0.9074, df=13
