# Supplementary material for: Sex differences and risk factors for bleeding in Alagille syndrome
Source: EMBO Mol Med. 2022 Nov 8;14(12):e15809. doi: 10.15252/emmm.202215809 (PMC9728057; doi:10.15252/emmm.202215809)
Supplement: Supplementary file 9 — Source Data for Figure 3 [file EMMM-14-e15809-s010.zip]

Archive with 6 entries (6 files):
- Figure 3 Source Data/Figure 3 Source data.xlsx
- Figure 3 Source Data/Figure 3A WT_4854_asma cd31 10x.tif
- Figure 3 Source Data/Figure 3A_crossing_NDR_5575 asma cd31 63x.tif
- Figure 3 Source Data/Figure 3A_NDR_4830 asma cd31 10x .tif
- Figure 3 Source Data/Figure 3K_Ndr_aSMA_MCA.tif
- Figure 3 Source Data/Figure 3K_wt_aSMA_MCA.tif
