# Supplementary material for: Sex differences and risk factors for bleeding in Alagille syndrome
Source: EMBO Mol Med. 2022 Nov 8;14(12):e15809. doi: 10.15252/emmm.202215809 (PMC9728057; doi:10.15252/emmm.202215809)
Supplement: Supplementary file 9 — Source Data for Figure 3 [file EMMM-14-e15809-s010.zip › Figure 3 Source Data/Figure 3 Source data.xlsx]

## Sheet: 3B AV crossings
	Jag1+/+						Jag1Ndr/Ndr
Male	0	0	1	0	0	0	1	2	5	1	1	3
Female	0	0	0	0	0	0	4	2	2	3	0	3
Two-Way ANOVA GraphPad
Source of Variation	% of total variation	P value	P value summary	Significant?
Interaction	0.3247	0.7074	ns	No
Sex	0	>0.9999	ns	No
genotype	54.87	<0.0001	****	Yes
Tukey's multiple comparisons test	Mean Diff.	95.00% CI of diff.	Below threshold?	Summary	Adjusted P Value
Male:Jag1+/+ vs. Male:Jag1Ndr/Ndr	-2	-3.733 to -0.2671	Yes	*	0.0201
Male:Jag1+/+ vs. Female:Jag1+/+	0.1667	-1.566 to 1.900	No	ns	0.993
Male:Jag1+/+ vs. Female:Jag1Ndr/Ndr	-2.167	-3.900 to -0.4337	Yes	*	0.0111
Male:Jag1Ndr/Ndr vs. Female:Jag1+/+	2.167	0.4337 to 3.900	Yes	*	0.0111
Male:Jag1Ndr/Ndr vs. Female:Jag1Ndr/Ndr	-0.1667	-1.900 to 1.566	No	ns	0.993
Female:Jag1+/+ vs. Female:Jag1Ndr/Ndr	-2.333	-4.066 to -0.6004	Yes	**	0.0061

## Sheet: 3C Number of major arterioles
	Jag1+/+						Jag1Ndr/Ndr
Male	7	7	6	6	6	6	5	6	6	4	3	5
Female	6	6	6	7	6	6	5	4	5	4	4	3
Two-Way ANOVA GraphPad
Source of Variation	% of total variation	P value	P value summary	Significant?
Interaction	1.186	0.4353	ns	No
Sex	3.294	0.1995	ns	No
genotype	58.1	<0.0001	****	Yes
Tukey's multiple comparisons test	Mean Diff.	95.00% CI of diff.	Below threshold?	Summary	Adjusted P Value
Male:Jag1+/+ vs. Male:Jag1Ndr/Ndr	1.5	0.2570 to 2.743	Yes	*	0.0146
Male:Jag1+/+ vs. Female:Jag1+/+	0.1667	-1.076 to 1.410	No	ns	0.9815
Male:Jag1+/+ vs. Female:Jag1Ndr/Ndr	2.167	0.9237 to 3.410	Yes	***	0.0005
Male:Jag1Ndr/Ndr vs. Female:Jag1+/+	-1.333	-2.576 to -0.09033	Yes	*	0.0328
Male:Jag1Ndr/Ndr vs. Female:Jag1Ndr/Ndr	0.6667	-0.5763 to 1.910	No	ns	0.4553
Female:Jag1+/+ vs. Female:Jag1Ndr/Ndr	2	0.7570 to 3.243	Yes	**	0.0011

## Sheet: 3D Number of major venules
	Jag1+/+						Jag1Ndr/Ndr
Male	6	5	6	5	6	6	4	6	6	5	4	4
Female	6	5	6	6	6	5	4	4	3	4	4	3
Two-Way ANOVA GraphPad
Source of Variation	% of total variation	P value	P value summary	Significant?
Interaction	8.18	0.044	*	Yes
Sex	8.18	0.044	*	Yes
genotype	48.25	<0.0001	****	Yes
Tukey's multiple comparisons test	Mean Diff.	95.00% CI of diff.	Below threshold?	Summary	Adjusted P Value
Male:Jag1+/+ vs. Male:Jag1Ndr/Ndr	0.8333	-0.2406 to 1.907	No	ns	0.1654
Male:Jag1+/+ vs. Female:Jag1+/+	0	-1.074 to 1.074	No	ns	>0.9999
Male:Jag1+/+ vs. Female:Jag1Ndr/Ndr	2	0.9261 to 3.074	Yes	***	0.0002
Male:Jag1Ndr/Ndr vs. Female:Jag1+/+	-0.8333	-1.907 to 0.2406	No	ns	0.1654
Male:Jag1Ndr/Ndr vs. Female:Jag1Ndr/Ndr	1.167	0.09273 to 2.241	Yes	*	0.0302
Female:Jag1+/+ vs. Female:Jag1Ndr/Ndr	2	0.9261 to 3.074	Yes	***	0.0002

## Sheet: 3E Arterial Tortuosity by stage
	Jag1+/+						Jag1Ndr/Ndr
P30	2.62221	2.65262	2.87368	2.34163	1.552	2.59101	5.4983	2.26121	3.13775	5.47273	4.03036	1.36803
1 year	1.74717	1.9983	3.38419	2.22295	4.16376	2.67198	4.25723	2.39284	4.22319	6.48426	1.75556	1.7814
Two-way ANOVA
Source of Variation	% of total variation	P value	P value summary	Significant?
Interaction	0.5726	0.7187	ns	No
age	0.04505	0.9194	ns	No
genotype	13.61	0.0901	ns	No
Tukey's multiple comparisons test	Mean Diff.	95.00% CI of diff.	Below threshold?	Summary	Adjusted P Value
P30:Jag1+/+ vs. P30:Jag1Ndr/Ndr	-1.189	-3.382 to 1.004	No	ns	0.4459
P30:Jag1+/+ vs. 1 year:Jag1+/+	-0.2592	-2.452 to 1.934	No	ns	0.9871
P30:Jag1+/+ vs. 1 year:Jag1Ndr/Ndr	-1.044	-3.236 to 1.149	No	ns	0.5543
P30:Jag1Ndr/Ndr vs. 1 year:Jag1+/+	0.93	-1.263 to 3.123	No	ns	0.6417
P30:Jag1Ndr/Ndr vs. 1 year:Jag1Ndr/Ndr	0.1456	-2.047 to 2.339	No	ns	0.9976

## Sheet: 3F Arterial Tortuosity by Sex
	Jag1+/+							Jag1Ndr/Ndr
Male	2.34163	1.9983	3.38419	2.22295	2.67198			4.03036	1.36803	2.39284	6.48426	1.75556	1.7814
Female	2.62221	2.65262	2.87368	1.552	2.59101	1.74717	4.16376	5.4983	2.26121	3.13775	5.47273	4.25723	4.22319
Two-way ANOVA
Source of Variation	% of total variation	P value	P value summary	Significant?
Interaction	4.141	0.3113	ns	No
sex	5.378	0.2503	ns	No
genotype	13.59	0.0745	ns	No
Tukey's multiple comparisons test	Predicted (LS) mean diff.	95.00% CI of diff.	Below threshold?	Summary	Adjusted P Value
Male:Jag1+/+ vs. Male:Jag1Ndr/Ndr	-0.4449	-2.620 to 1.730	No	ns	0.9391
Male:Jag1+/+ vs. Female:Jag1+/+	-0.07654	-2.180 to 2.027	No	ns	0.9996
Male:Jag1+/+ vs. Female:Jag1Ndr/Ndr	-1.618	-3.793 to 0.5574	No	ns	0.1931
Male:Jag1Ndr/Ndr vs. Female:Jag1+/+	0.3684	-1.630 to 2.367	No	ns	0.9543
Male:Jag1Ndr/Ndr vs. Female:Jag1Ndr/Ndr	-1.173	-3.247 to 0.9011	No	ns	0.4102
Female:Jag1+/+ vs. Female:Jag1Ndr/Ndr	-1.541	-3.540 to 0.4573	No	ns	0.1692

## Sheet: 3G Venous Tortuosity by stage
	Jag1+/+						Jag1Ndr/Ndr
P30	1.49057	2.54227	2.40841	2.08978	0.988452	1.24614	7.4128	4.01673	5.49003	10.5374	4.09239	2.99437	3.63456	3.45424
1 year	1.54224	0.925562	1.84754	1.59252	2.70957	1.33985	5.22912	2.86851	3.19545	1.90253	1.97277	2.69874
Two-way ANOVA
Source of Variation	% of total variation	P value	P value summary	Significant?
Interaction	6.04	0.1166	ns	No
age	7.697	0.0787	ns	No
genotype	30.87	0.0013	**	Yes
Tukey's multiple comparisons test	Predicted (LS) mean diff.	95.00% CI of diff.	Below threshold?	Summary	Adjusted P Value
P30:Jag1+/+ vs. P30:Jag1Ndr/Ndr	-3.41	-5.838 to -0.9813	Yes	**	0.004
P30:Jag1+/+ vs. 1 year:Jag1+/+	0.1347	-2.461 to 2.731	No	ns	0.9989
P30:Jag1+/+ vs. 1 year:Jag1Ndr/Ndr	-1.184	-3.780 to 1.413	No	ns	0.5932
P30:Jag1Ndr/Ndr vs. 1 year:Jag1+/+	3.545	1.116 to 5.973	Yes	**	0.0028
P30:Jag1Ndr/Ndr vs. 1 year:Jag1Ndr/Ndr	2.226	-0.2023 to 4.655	No	ns	0.0802
1 year:Jag1+/+ vs. 1 year:Jag1Ndr/Ndr	-1.318	-3.915 to 1.278	No	ns	0.5066

## Sheet: 3H Venous Tortuosity by Sex
	Jag1+/+							Jag1Ndr/Ndr
Male	2.08978	0.925562	1.84754	1.59252	1.33985			4.09239	2.99437	3.63456	3.45424	2.86851	1.90253	1.97277	2.69874
Female	1.49057	2.54227	2.40841	0.988452	1.24614	1.54224	2.70957	7.4128	4.01673	5.49003	10.5374	5.22912	3.19545
Two-way ANOVA
Source of Variation	% of total variation	P value	P value summary	Significant?
Interaction	10.21	0.0223	*	Yes
Sex	14.95	0.007	**	Yes
Genotype	41.54	<0,0001	****	Yes
Tukey's multiple comparisons test	Predicted (LS) mean diff,	95,00% CI of diff,	Below threshold?	Summary	Adjusted P Value
Male:Jag1+/+ vs. Male:Jag1Ndr/Ndr	-1.393	-3,608 to 0,8216	No	ns	0.3247
Male:Jag1+/+ vs. Female:Jag1+/+	-0.2878	-2,563 to 1,987	No	ns	0.9847
Male:Jag1+/+ vs. Female:Jag1Ndr/Ndr	-4.421	-6,774 to -2,069	Yes	***	0.0002
Male:Jag1Ndr/Ndr vs. Female:Jag1+/+	1.105	-0,9052 to 3,116	No	ns	0.4393
Male:Jag1Ndr/Ndr vs. Female:Jag1Ndr/Ndr	-3.028	-5,126 to -0,9299	Yes	**	0.0031
Female:Jag1+/+ vs. Female:Jag1Ndr/Ndr	-4.133	-6,295 to -1,972	Yes	***	0.0001

## Sheet: 3J MCA Tortuosity
tortuosity main (#deviations/distance)
f	#58 WT	0.00541191	0.00476714	#57 Ndr	f
f	#60 WT	0.00523771	0.00328542	#59 Ndr	f
f	#61 WT	0.00369344	0.00677561	#62 Ndr	f
m	#64 WT	0.00472616	0.00643537	#63 ndr	m
m	#66 WT	0.0041919	0.00408163	#65 Ndr	m
m	#68 WT	0.00427465	0.0049402	#67 ndr	m
Unpaired t test with Welch's correction
P value	0.4771
P value summary	ns
Significantly different (P < 0.05)?	No
One- or two-tailed P value?	Two-tailed
Welch-corrected t, df	t=0.7495, df=7.275
Two-Way ANOVA for sex and genotype
Source of Variation	% of total variation	P value	P value summary	Significant?
Interaction	2.2	0.6738	ns	No
Sex	0.1973	0.8992	ns	No
Genotype	5.365	0.5144	ns	No
Šídák's multiple comparisons test	Mean Diff.	95.00% CI of diff.	Below threshold?	Summary	Adjusted P Value
Jag1+/+ - Jag1Ndr/Ndr
Male	-0.0007557	-0.003376 to 0.001864	No	ns	0.6993
Female	-0.0001657	-0.002786 to 0.002454	No	ns	0.9822

## Sheet: 3L MCA branching
Av. distance between branches
f	#58 WT	509.667	749	#57 Ndr	f
f	#60 WT	463.4	1217	#59 Ndr	f
f	#61 WT	428	627.5	#62 Ndr	f
m	#64 WT	719	446.625	#63 ndr	m
m	#66 WT	536.875	686	#65 Ndr	m
m	#68 WT	534.857	961.25	#67 ndr	m
Two-Way ANOVA for sex and genotype
Source of Variation	% of total variation	P value	P value summary	Significant?
Interaction	10.89	0.2559	ns	No
Sex	0.1664	0.8835	ns	No
Genotype	30.79	0.0736	ns	No
Šídák's multiple comparisons test	Mean Diff.	95.00% CI of diff.	Below threshold?	Summary	Adjusted P Value
Jag1+/+ - Jag1Ndr/Ndr
Male	-101	-571.0 to 368.9	No	ns	0.8164
Female	-397.5	-867.4 to 72.44	No	ns	0.0954
