# Supplementary material for: Sex differences and risk factors for bleeding in Alagille syndrome
Source: EMBO Mol Med. 2022 Nov 8;14(12):e15809. doi: 10.15252/emmm.202215809 (PMC9728057; doi:10.15252/emmm.202215809)
Supplement: Supplementary file 10 — Source Data for Figure 4 [file EMMM-14-e15809-s011.zip]

Archive with 38 entries (28 files):
- Figure 4 Source Data/Figure 4 Source Data.xlsx
- Figure 4 Source Data/Figure 4A P10/
- Figure 4 Source Data/Figure 4A P10/Fig4A_NDR_1022-3_40xartery10_adjusted.tif
- Figure 4 Source Data/Figure 4A P10/Fig4A_WT_1022-1_40xartery1_adjusted.tif
- Figure 4 Source Data/Figure 4B P15/
- Figure 4 Source Data/Figure 4B P15/Fig4B_NDR_P15 asma cd31 63x1_merged.tif
- Figure 4 Source Data/Figure 4B P15/Fig4B_NDR_P15 asma cd31 63x2.tif
- Figure 4 Source Data/Figure 4B P15/Fig4B_wt_P15 asma cd31 63x1_merged.tif
- Figure 4 Source Data/Figure 4B P15/Fig4B_wt_P15 asma cd31 63x2.tif
- Figure 4 Source Data/Figure 4C P30/
- Figure 4 Source Data/Figure 4C P30/Fig4C_NDR_2014_aSMA_63x_3-1.tif
- Figure 4 Source Data/Figure 4C P30/Fig4C_WT_2017_aSMA_63x_2.tif
- Figure 4 Source Data/Figure 4D adult/
- Figure 4 Source Data/Figure 4D adult/Fig4D_NDR_ adult 2395 aSMA 63x (RGB).tif
- Figure 4 Source Data/Figure 4D adult/Fig4D_WT_adult 614 63x aSMA.tif
- Figure 4 Source Data/Figure 4E 1 year/
- Figure 4 Source Data/Figure 4E 1 year/Fig4E_NDR_5575_aSMA-CD31_63x_VSMCmissing (RGB).tif
- Figure 4 Source Data/Figure 4E 1 year/Fig4E_NDR_5575_aSMA-CD31_63x_VSMCmissing3 (RGB).tif
- Figure 4 Source Data/Figure 4E 1 year/Fig4E_WT_5577_aSMA-CD31_63x (RGB).tif
- Figure 4 Source Data/Figure 4H EM/
- Figure 4 Source Data/Figure 4H EM/Fig4H_NDR_1493_C258-1r SiHaE2-5 [1].tif
- Figure 4 Source Data/Figure 4H EM/Fig4H_NDR_1493_color copy.tif
- Figure 4 Source Data/Figure 4H EM/Fig4H_WT_1492_color copy.tif
- Figure 4 Source Data/Figure 4H EM/Fig4H_WT_1492_wt_Retina_5um_2.tif
- Figure 4 Source Data/Figure 4I caspase3/
- Figure 4 Source Data/Figure 4I caspase3/Fig4I_NDR_ casp3 1 year 1532 casp3 asma cd31 63x9.tif
- Figure 4 Source Data/Figure 4I caspase3/Fig4I_WT_ casp3 1 year 2210 casp3 asma cd31.tif
- Figure 4 Source Data/Figure 4K MCA/
- Figure 4 Source Data/Figure 4K MCA/Fig4K_NDR_P10 brain 1mm slice asma Zstack4 20x-1.tif
- Figure 4 Source Data/Figure 4K MCA/Fig4K_WT_ P10 brain 1mm slice asma Zstack5 20x.tif
- Figure 4 Source Data/Figure 4Q Evans Blue/
- Figure 4 Source Data/Figure 4Q Evans Blue/Fig4Q NDR brain_3004_2.JPG
- Figure 4 Source Data/Figure 4Q Evans Blue/Fig4Q WT brain_3000-1.JPG
- Figure 4 Source Data/Figure 4R AngII asma/
- Figure 4 Source Data/Figure 4R AngII asma/Fig4R_ndr_angII_3004-asma_cd31_stack_63x9.tif
- Figure 4 Source Data/Figure 4R AngII asma/Fig4R_ndr_ctrl_2948-asma_cd31_stack_63x1.tif
- Figure 4 Source Data/Figure 4R AngII asma/Fig4R_wt_angII_3000-asma_cd31_stack_63x3.tif
- Figure 4 Source Data/Figure 4R AngII asma/Fig4R_wt_ctrl_2961-asma_cd31_stack_63x2.tif
