# Supplementary material for: Sex differences and risk factors for bleeding in Alagille syndrome
Source: EMBO Mol Med. 2022 Nov 8;14(12):e15809. doi: 10.15252/emmm.202215809 (PMC9728057; doi:10.15252/emmm.202215809)
Supplement: Supplementary file 10 — Source Data for Figure 4 [file EMMM-14-e15809-s011.zip › Figure 4 Source Data/Figure 4 Source Data.xlsx]

## Sheet: 4F % mice with asma gaps
	Jag1+/+						Jag1Ndr/Ndr									Sex Data corresponding to table at left	Jag1+/+						Jag1Ndr/Ndr
P30	0	0	0	0	0	0	0	0	0	0	0	0		0=not present		P30	F	F	F	M	F	F	F	F	F	F	M	M
3-6 months	0	0	0	0			0	0	1					1= present		3-6 months	F	M	M	M			F	F	M				Same mice as Fig 4S PBS trated Jag1+/+ and Jag1Ndr/Ndr
1 year	0	0	0	0	0	0	1	0	1	0	1	0				1 year	M	F	M	F	M	M	M	F	M	M	M	F
	Jag1+/+	Jag1Ndr/Ndr
P30	0	0
3-6 months	0	0.333333
1 year	0	0.5
Two-way ANOVA
Source of Variation	% of total variation	P value	P value summary	Significant?
Interaction	11.03	0.1299	ns	No
Age	11.03	0.1299	ns	No
Genotype	15.95	0.018	*	Yes
Šídák's multiple comparisons test	Predicted (LS) mean diff.	95.00% CI of diff.	Below threshold?	Summary	Adjusted P Value
Jag1+/+ - Jag1Ndr/Ndr
P30	0	-0.4349 to 0.4349	No	ns	>0.9999
3-6 months	-0.3333	-0.9086 to 0.2419	No	ns	0.3874
1 year	-0.5	-0.9349 to -0.06514	Yes	*	0.0207

## Sheet: 4G # asma neg gaps per retina 
	Jag1+/+						Jag1Ndr/Ndr							Sex Data corresponding to table at left	Jag1+/+						Jag1Ndr/Ndr
P30	0	0	0	0	0	0	0	0	0	0	0	0		P30	F	F	F	M	F	F	F	F	F	F	M	M
3-6 months	0	0	0	0			0	0	2					3-6 months	F	M	M	M			F	F	M				Same mice as Fig 4S PBS trated Jag1+/+ and Jag1Ndr/Ndr
1 year	0	0	0	0	0	0	6	0	2	0	6	0		1 year	M	F	M	F	M	M	M	F	M	M	M	F
Source of Variation	% of total variation	P value	P value summary	Significant?
Interaction	11.85	0.1201	ns	No
Age	11.85	0.1201	ns	No
Genotype	10.04	0.059	ns	No
Šídák's multiple comparisons test	Predicted (LS) mean diff,	95,00% CI of diff,	Below threshold?	Summary	Adjusted P Value
Jag1+/+ - Jag1Ndr/Ndr
P30	0	-2,004 to 2,004	No	ns	>0,9999
3-6 months	-0.6667	-3,317 to 1,984	No	ns	0.8933
1 year	-2.333	-4,337 to -0,3296	Yes	*	0.0189

## Sheet: 4J Cl. Casp3+ cells
Average cl casp3+ cells per arteriole (#)
Sex	Genotype	avr # casp3+		Sex	Genotype	avr # casp3+		Unpaired t test
M	WT	0.692308		M	NDR	4.615385		P value	0.0109
M	WT	0.818182		F	NDR	2.166667		P value summary	*
F	WT	1.076923		F	NDR	0.916667		Significantly different (P < 0.05)?	Yes
F	HET	0.230769		F	NDR	3.333333		One- or two-tailed P value?	Two-tailed
F	WT	1.5		M	NDR	3.833333		t, df	t=3.120, df=10
M	WT	2.5		M	NDR	4.428571

## Sheet: 4L MCA asma nuclei #
MCA average aSMA nuclei per 100 pixels (#)
Sex	wt	#nuclei		Sex	ndr	#nuclei		Unpaired t test with Welch's correction
f	58	37.667		f	62	30.000		P value	0.0421
f	60	32.000		m	65	27.667		P value summary	*
f	61	39.000		m	63	26.333		Significantly different (P < 0.05)?	Yes
m	66	30.667		f	59	22.333		One- or two-tailed P value?	Two-tailed
m	68	26.333		f	57	20.333		Welch-corrected t, df	t=2.374, df=8.844
m	64	23.667		m	67	20.000

## Sheet: 4N Mean BP 
Mean blood pressure mmHG
	Jag1+/+									Jag1Ndr/Ndr
Male	100.91	102.9875	116.0333	121.4479	97.65286	121.5	96.82095	42.10417	54.83333	65	71.16667	62	73	88.75714	91.59524
Female	123.6917	80.06296	101.0667	109.4143	103.5828	116.5632	79.43269	83.71893		109.0167	63	89.41667	68.5	97.14583	55.03175	86.2
Two-way-ANOVA
Source of Variation	% of total variation	P value	P value summary	Significant?
Interaction	0.01744	0.9407	ns	No
Sex	1.476	0.4957	ns	No
Genotype	18.77	0.0207	*	Yes
Šídák's multiple comparisons test	Predicted (LS) mean diff.	95.00% CI of diff.	Below threshold?	Summary	Adjusted P Value
Jag1+/+ - Jag1Ndr/Ndr
Male	19.67	-6.564 to 45.90	No	ns	0.1662
Female	18.50	-7.255 to 44.26	No	ns	0.1903

## Sheet: 4O Systolic BP
Systolic BP mmHG	Jag1+/+				Jag1+/+ AngII				Jag1Ndr/Ndr					Jag1Ndr/Ndr AngII
before AngII	118.869	135.408	141.281	97.8074	61.2083	141.262	119.314	105.247	81	90.0833	124.7	93	117.083	88	104.986	121.25	83.5	77.0754
during AngII	109.149	110.453	120.531	117.267	82.3539	165.098	160.02	131.32	115.528	104.729	105.694	116	110.089	130.698	141.554	154.184	149.639	101.373
Two-way-ANOVA
Source of Variation	% of total variation	P value	P value summary	Significant?
Time x Genotype/treatment	14.97	0.0050	**	Yes
Time	12.60	0.0011	**	Yes
Genotype/treatment	5.882	0.6868	ns	No
Subject	54.65	0.0019	**	Yes
Šídák's multiple comparisons test	Predicted (LS) mean diff.	95.00% CI of diff.	Below threshold?	Summary	Adjusted P Value
before - during
Jag1+/+	8.992	-16.16 to 34.15	No	ns	0.7923
Jag1+/+ AngII	-27.94	-53.09 to -2.785	Yes	*	0.0270
Jag1Ndr/Ndr	-9.235	-31.73 to 13.26	No	ns	0.7016
Jag1Ndr/Ndr AngII	-40.53	-63.03 to -18.03	Yes	***	0.0006

## Sheet: 4P adult brain AngII EB
Adult brain Evans blue (OD/g)
	Jag1+/+				Jag1Ndr/Ndr
Treated PBS	0.302979	0.298085	0.37449	0.405978	0.385714	0.265488	0.386053	0.345122	0.62025
Treated AngII	0.352941	0.701548	0.816919	0.485417	0.575909	0.615238	0.707833	0.378721	0.913571
Two-way-ANOVA
Source of Variation	% of total variation	P value	P value summary	Significant?
Interaction	0.006506	0.9687	ns	No
Treatment	40.62	0.007	**	Yes
Genotype	1.902	0.5058	ns	No
Šídák's multiple comparisons test	Predicted (LS) mean diff.	95.00% CI of diff.	Below threshold?	Summary	Adjusted P Value
Jag1+/+ - Jag1Ndr/Ndr
Treated PBS	-0.05514	-0.3252 to 0.2149	No	ns	0.8535
Treated AngII	-0.04905	-0.3191 to 0.2210	No	ns	0.8819

## Sheet: 4S # asma neg gaps retina AngII
Asma negative gaps per retina (#)											Corresponding sex
	Jag1+/+				Jag1Ndr/Ndr							Jag1+/+				Jag1Ndr/Ndr
Treated PBS	0	0	0	0	0	2	0				Treated PBS	F	M	M	M	F	M	F
Treated AngII	0	2	0	0	16	6	8	3	31		Treated AngII	F	F	F	M	M	M	F	F	M
Twp-way-ANOVA
Source of Variation	% of total variation	P value	P value summary	Significant?
Interaction	12.53	0.1054	ns	No
treatment	14.78	0.0815	ns	No
genotype	15.57	0.0747	ns	No
Šídák's multiple comparisons test	Predicted (LS) mean diff.	95.00% CI of diff.	Below threshold?	Summary	Adjusted P Value
Jag1+/+ - Jag1Ndr/Ndr
Ctrl	-0.6667	-13.41 to 12.08	No	ns	0.9892
Treated AngII	-12.3	-23.49 to -1.108	Yes	*	0.0315
