# Supplementary material for: Sex differences and risk factors for bleeding in Alagille syndrome
Source: EMBO Mol Med. 2022 Nov 8;14(12):e15809. doi: 10.15252/emmm.202215809 (PMC9728057; doi:10.15252/emmm.202215809)
Supplement: Supplementary file 11 — Source Data for Figure 5 [file EMMM-14-e15809-s006.zip]

Archive with 21 entries (15 files):
- Figure 5 Source Data/Figure 5 Source data.xlsx
- Figure 5 Source Data/Figure 5A P30 3 layers/
- Figure 5 Source Data/Figure 5A P30 3 layers/Fig5A_NDR_2014_P30_cd31_40x3_Levels.tif
- Figure 5 Source Data/Figure 5A P30 3 layers/Fig5A_WT_1907_P30_cd31_40x1_Levels.tif
- Figure 5 Source Data/Figure 5E adult 3 layers/
- Figure 5 Source Data/Figure 5E adult 3 layers/Fig5E_NDR_1366 all layers.tif
- Figure 5 Source Data/Figure 5E adult 3 layers/Fig5E_WT_1445 all layers.tif
- Figure 5 Source Data/Figure 5I coliv sleeve/
- Figure 5 Source Data/Figure 5I coliv sleeve/Fig5I_NDR_1383 40x ICP 3.tif
- Figure 5 Source Data/Figure 5I coliv sleeve/Fig5I_WT_1382 40x ICP 1.tif
- Figure 5 Source Data/Figure 5K vertical retina/
- Figure 5 Source Data/Figure 5K vertical retina/Fig5K_NDR_1year_811 cd31 40x1 G.tif
- Figure 5 Source Data/Figure 5K vertical retina/Fig5K_NDR_adult_1383 cd31 40x.tif
- Figure 5 Source Data/Figure 5K vertical retina/Fig5K_WT_1year_733 cd31 40x1G.tif
- Figure 5 Source Data/Figure 5K vertical retina/Fig5K_WT_adult_1435 cd31 40x.tif
- Figure 5 Source Data/Figure 5N P10 NF/
- Figure 5 Source Data/Figure 5N P10 NF/Fig5N_NDR_181-1_nf_40x1-1.lsm (RGB).tif
- Figure 5 Source Data/Figure 5N P10 NF/Fig5N_WT_181_nf_40x0.lsm (RGB).tif
- Figure 5 Source Data/Figure 5O P40 NF/
- Figure 5 Source Data/Figure 5O P40 NF/Fig5O_NDR_N805 ndr NF cd31 20x2.tif
- Figure 5 Source Data/Figure 5O P40 NF/Fig5O_WT_N785 NF cd31 20x4.tif
