# Supplementary material for: Sex differences and risk factors for bleeding in Alagille syndrome
Source: EMBO Mol Med. 2022 Nov 8;14(12):e15809. doi: 10.15252/emmm.202215809 (PMC9728057; doi:10.15252/emmm.202215809)
Supplement: Supplementary file 11 — Source Data for Figure 5 [file EMMM-14-e15809-s006.zip › Figure 5 Source Data/Figure 5 Source data.xlsx]

## Sheet: 5B P30 SCP branching points
Branching points per field
genotype	Sex	average
Jag1+/+	M	19			Unpaired t test
Jag1+/+	M	17.75			P value	0.5346
Jag1+/+	M	15			P value summary	ns
Jag1+/+	F	13.75			Significantly different (P < 0.05)?	No
Jag1+/+	F	15.6667			One- or two-tailed P value?	Two-tailed
Jag1+/+	F	15.25			t, df	t=0.6393, df=12
Jag1Ndr/Ndr	F	14.75
Jag1Ndr/Ndr	F	9.66667
Jag1Ndr/Ndr	F	18
Jag1Ndr/Ndr	M	13.5
Jag1Ndr/Ndr	M	18.75
Jag1Ndr/Ndr	M	17
Jag1Ndr/Ndr	M	16.25
Jag1Ndr/Ndr	M	13.5

## Sheet: 5C P30 ICP vasc length 
Vascular length/field (in micrometers)
Genotype	Sex	Average
Jag1+/+	M	3253.83		Unpaired t test
Jag1+/+	M	3609.37		P value	0.0124
Jag1+/+	M	3417.97		P value summary	*
Jag1+/+	M	3073.33		Significantly different (P < 0.05)?	Yes
Jag1+/+	F	3525.36		One- or two-tailed P value?	Two-tailed
Jag1+/+	F	3153.55		t, df	t=3.044, df=10
Jag1Ndr/Ndr	F	2529.51
Jag1Ndr/Ndr	F	1947.37
Jag1Ndr/Ndr	F	2976.63
Jag1Ndr/Ndr	M	3097.26
Jag1Ndr/Ndr	M	2861.94
Jag1Ndr/Ndr	M	1399.88

## Sheet: 5D P30 ICP Branching points
Branching points per field
Genotype	Sex	Average
Jag1+/+	M	32.3333		Unpaired t test
Jag1+/+	M	31.75		P value	0.0057
Jag1+/+	M	27		P value summary	**
Jag1+/+	M	24		Significantly different (P < 0.05)?	Yes
Jag1+/+	F	25.3333		One- or two-tailed P value?	Two-tailed
Jag1+/+	F	22.6667		t, df	t=3.500, df=10
Jag1Ndr/Ndr	F	14
Jag1Ndr/Ndr	F	10
Jag1Ndr/Ndr	F	21.75
Jag1Ndr/Ndr	M	4.5
Jag1Ndr/Ndr	M	21
Jag1Ndr/Ndr	M	21.3333

## Sheet: 5F 3-6 M SCP branching points
Branching points per field
genotype	Sex	average
Jag1+/+	F	9			Unpaired t test
Jag1+/+	F	10.8333			P value	0.5365
Jag1+/+	M	9.5			P value summary	ns
Jag1+/+	F	10.5			Significantly different (P < 0.05)?	No
Jag1+/+	F	9.5			One- or two-tailed P value?	Two-tailed
Jag1+/+	F	9.8			t, df	t=0.6401, df=10
Jag1Ndr/Ndr	M	10.2
Jag1Ndr/Ndr	F	10.5
Jag1Ndr/Ndr	M	9.2
Jag1Ndr/Ndr	F	7.5
Jag1Ndr/Ndr	M	8
Jag1Ndr/Ndr	M	11.2

## Sheet: 5G 3-6M ICP vasc length
Vascular length/field (in micrometers)
Genotype	Sex	Average
Jag1+/+	F	1910.56		Unpaired t test
Jag1+/+	F	2513.31		P value	0.0078
Jag1+/+	M	2178.92		P value summary	**
Jag1+/+	F	2014.86		Significantly different (P < 0.05)?	Yes
Jag1+/+	M	3033.91		One- or two-tailed P value?	Two-tailed
Jag1+/+	M	2793.04		t, df	t=3.244, df=11
Jag1Ndr/Ndr	M	1888.33
Jag1Ndr/Ndr	F	1056.46
Jag1Ndr/Ndr	M	1269.82
Jag1Ndr/Ndr	F	1555.6
Jag1Ndr/Ndr	M	2258.91
Jag1Ndr/Ndr	M	1952.17
Jag1Ndr/Ndr	F	1151.15

## Sheet: 5H 3-6M ICP branching points
Branching points per field
Genotype	Sex	Average
Jag1+/+	F	16.75		Unpaired t test
Jag1+/+	F	24.5		P value	0.001
Jag1+/+	M	22.25		P value summary	**
Jag1+/+	F	14		Significantly different (P < 0.05)?	Yes
Jag1+/+	M	28.3333		One- or two-tailed P value?	Two-tailed
Jag1+/+	M	28.75		t, df	t=4.420, df=11
Jag1Ndr/Ndr	M	13.5
Jag1Ndr/Ndr	F	7.25
Jag1Ndr/Ndr	M	7.25
Jag1Ndr/Ndr	F	8
Jag1Ndr/Ndr	M	13
Jag1Ndr/Ndr	M	15.5
Jag1Ndr/Ndr	F	3.6

## Sheet: 5J ColIV sleeve length
Empty ColIV sleeve (um)
Genotype	Sex	Average
Jag1+/+	F	27.7162		Unpaired t test
Jag1+/+	F	32.4645		P value	0.1583
Jag1+/+	M	29.604		P value summary	ns
Jag1+/+	M	36.6189		Significantly different (P < 0.05)?	No
Jag1+/+	M	33.3681		One- or two-tailed P value?	Two-tailed
Jag1+/+	M	18.1129		t, df	t=1.525, df=10
Jag1Ndr/Ndr	M	41.1108
Jag1Ndr/Ndr	F	74.3394
Jag1Ndr/Ndr	M	36.7696
Jag1Ndr/Ndr	M	19.2139
Jag1Ndr/Ndr	F	31.2243
Jag1Ndr/Ndr	F	49.378

## Sheet: 5L 3-6M vertical sprouts
	F	F	M	M	M	F			Two way ANOVA
Jag1+/+	1382	1435	1445	1742	1473	N315			Source of Variation	% of total variation	P value	P value summary	Significant?
S - I	17	18	16	11	14	15			Interaction	8.964	0.0223	*	Yes
I - D	25	21	17	21	24	26			plexus	13.02	0.0073	**	Yes
									genotype	48.81	<0.0001	****	Yes
	M	F	M	M	F	M
Jag1Ndr/Ndr	1366	1383	1447	1475	1437	N258			Šídák's multiple comparisons test	Mean Diff.	95.00% CI of diff.	Below threshold?	Summary	Adjusted P Value
S - I	9	10	14	12	8	12
I - D	6	12	10	17	8	16			S - I:Jag1+/+ vs. S - I:Jag1Ndr/Ndr	4.333	-1.079 to 9.746	No	ns	0.1672
									S - I:Jag1+/+ vs. I -D:Jag1+/+	-7.167	-12.58 to -1.754	Yes	**	0.0058
S	superficial capillary plexus								S - I:Jag1+/+ vs. I -D:Jag1Ndr/Ndr	3.667	-1.746 to 9.079	No	ns	0.3191
I	intermediate capillary plexus								S - I:Jag1Ndr/Ndr vs. I -D:Jag1+/+	-11.5	-16.91 to -6.087	Yes	****	<0.0001
D	deep capillary plexus								S - I:Jag1Ndr/Ndr vs. I -D:Jag1Ndr/Ndr	-0.6667	-6.079 to 4.746	No	ns	0.9995
									I -D:Jag1+/+ vs. I -D:Jag1Ndr/Ndr	10.83	5.421 to 16.25	Yes	****	<0.0001

## Sheet: 5M 1 year vertical sprouts
Jag1+/+	F	M	M	M	F	M	F	M	M			Two way ANOVA
ID	4843	5042	5577	1246	2131	2210	733	743	858			Source of Variation	% of total variation	P value	P value summary	Significant?
S-I	13.6667	12.3333	11	15.5	14.6667	17	14	12	13			Interaction	0.5446	0.6662	ns	No
I-D	19.3333	17.6667	15.3333	12	17	15.75	18	16	16			Plexus	10.99	0.0597	ns	No
												Genotype	2.064	0.4031	ns	No
Jag1Ndr/Ndr	F	M	F	M	M	M	M	M
ID	4830	5041	5575	1247	2211	811	745	850				Tukey's multiple comparisons test	Predicted (LS) mean diff.	95.00% CI of diff.	Below threshold?	Summary	Adjusted P Value
S-I	13.3333	13.3333	9	15.4	12.75	17	13	12
I-D	9.66667	12	8	20	15.6667	15	25	14				S - I:Jag1+/+ vs. S - I:Jag1Ndr/Ndr	0.4581	-3.813 to 4.729	No	ns	0.9912
												S - I:Jag1+/+ vs. I - D:Jag1+/+	-2.657	-6.801 to 1.486	No	ns	0.3197
S	superficial capillary plexus											S - I:Jag1+/+ vs. I - D:Jag1Ndr/Ndr	-1.231	-5.503 to 3.040	No	ns	0.8611
I	intermediate capillary plexus											S - I:Jag1Ndr/Ndr vs. I - D:Jag1+/+	-3.116	-7.387 to 1.156	No	ns	0.2167
D	deep capillary plexus											S - I:Jag1Ndr/Ndr vs. I - D:Jag1Ndr/Ndr	-1.69	-6.085 to 2.705	No	ns	0.7245
												I - D:Jag1+/+ vs. I - D:Jag1Ndr/Ndr	1.426	-2.845 to 5.697	No	ns	0.8008

## Sheet: 5P Neurofilament coverage
	Jag1+/+						Jag1Ndr/Ndr									Jag1+/+						Jag1Ndr/Ndr
P10	30.64	31.88	32.89	29.4	38.55	33.98	35.36	36.22	33.37	30.48	38.11	29.05			P10	M	F	M	F	F	M	M	F	F	F	M	M
P40	28.93	40.37	39.9	37.64	37.13	40.52	22.5302	12.9433	23.346	29.74	22.79	19.02			P40	M	F	M	M	M	F	F	M	F	M	M	M
Two Way ANOVA															Sexes for animals in Table at left, matched by position in table
Source of Variation	% of total variation	P value	P value summary	Significant?
Interaction	34.66	0.0001	***	Yes
Age	7.13	0.0428	*	Yes
Genotype	27.72	0.0004	***	Yes
Šídák's multiple comparisons test	Mean Diff.	95.00% CI of diff.	Below threshold?	Summary	Adjusted P Value
Jag1+/+ - Jag1Ndr/Ndr
P10	-0.875	-6.811 to 5.061	No	ns	0.9246
P40	15.69	9.751 to 21.62	Yes	****	<0.0001
