# Supplementary material for: Sex differences and risk factors for bleeding in Alagille syndrome
Source: EMBO Mol Med. 2022 Nov 8;14(12):e15809. doi: 10.15252/emmm.202215809 (PMC9728057; doi:10.15252/emmm.202215809)
Supplement: Supplementary file 12 — Source Data for Figure 6 [file EMMM-14-e15809-s004.zip]

Archive with 7 entries (6 files):
- Figure 6 Source Data/Figure 6 source data images/
- Figure 6 Source Data/Figure 6 source data images/Fig6A adult CTRL 20 OS.jpg
- Figure 6 Source Data/Figure 6 source data images/Fig6A ALGS PICT0023.JPG
- Figure 6 Source Data/Figure 6 source data images/Fig6A BA PICT0049.JPG
- Figure 6 Source Data/Figure 6 source data images/Fig6A CADASIL 5 OS.jpg
- Figure 6 Source Data/Figure 6 source data images/Fig6A pediatric CTRL PICT0174.JPG
- Figure 6 Source Data/Figure 6 Source data.xlsx
