# Supplementary material for: Sex differences and risk factors for bleeding in Alagille syndrome
Source: EMBO Mol Med. 2022 Nov 8;14(12):e15809. doi: 10.15252/emmm.202215809 (PMC9728057; doi:10.15252/emmm.202215809)
Supplement: Supplementary file 12 — Source Data for Figure 6 [file EMMM-14-e15809-s004.zip › Figure 6 Source Data/Figure 6 Source data.xlsx]

## Sheet: Fig6B CADASIL AV crossings
CADASIL arteriovenous crossings (#)
Sex CTRL	control	CADASIL	Sex CADASIL		Unpaired t test
male	4	10.5	male		P value	0.3854
male	4.5	8.5	female		P value summary	ns
male	4.5	8	male		Significantly different (P < 0.05)?	No
female	5	7.5	female		One- or two-tailed P value?	Two-tailed
female	5	7.5	female		t, df	t=0.8828, df=26
female	5.5	7	female
female	6	7	female
male	6.5	6.5	female
female	7	6.5	male
female	7	6	female
male	7	5	female
female	7.5	5	male
male	7.5	4	male
female	8	3.5	male

## Sheet: Fig6C CADASIL major A
CADASIL major arteries (#)
Sex CTRL	control	CADASIL	Sex CADASIL		Unpaired t test
male	5	4.5	female		P value	0.2902
female	5	5	male		P value summary	ns
male	5	6	female		Significantly different (P < 0.05)?	No
female	5.5	6.5	female		One- or two-tailed P value?	Two-tailed
male	6	6.5	female		t, df	t=1.080, df=26
female	6	6.5	female
male	6	6.5	female
female	6	6.5	female
female	6.5	7	female
male	7	7	male
female	7	8	male
female	7.5	8	male
male	7.5	8	male
female	8.5	9	male

## Sheet: Fig6D CADASIL major V
CADASIL major veins (#)
Sex CTRL	control	CADASIL	Sex CADASIL		Unpaired t test
female	4	3	male		P value	0.1536
female	4.5	4.5	female		P value summary	ns
male	5	5	male		Significantly different (P < 0.05)?	No
female	5	5.5	female		One- or two-tailed P value?	Two-tailed
male	5	5.5	female		t, df	t=1.470, df=26
male	5	5.5	female
male	5	5.5	male
male	5	6	female
female	5.5	6	male
female	5.5	6.5	female
female	5.5	6.5	female
male	6	6.5	male
female	6	6.5	male
female	6	7	female

## Sheet: Fig6E CADASIL A tortuosity
CADASIL A tortuosity (%)
Sex CTRL	control	CADASIL	Sex CADASIL		Unpaired t test
female	2.1788	1.4556	female		P value	0.0759
female	2.5905	1.8388	male		P value summary	ns
female	2.7808	2.2142	female		Significantly different (P < 0.05)?	No
male	2.898	2.2169	female		One- or two-tailed P value?	Two-tailed
female	3.0008	2.5167	male		t, df	t=1.849, df=26
female	3.1181	3.3452	male
female	3.6369	3.4229	female
male	3.8071	3.5264	male
female	3.8071	3.6492	male
male	4.2504	4.0298	female
male	6.2612	4.2776	male
female	7.694	4.3673	female
male	7.7172	4.4048	female
male	8.126	4.4348	female

## Sheet: Fig6F CADASIL V tortuosity
CADASIL V tortuosity (%)
Sex CTRL	control	CADASIL	Sex CADASIL		Unpaired t test
female	2.7843	3.94118	female		P value	0.105
male	3.13508	3.99146	female		P value summary	ns
female	3.65594	4.51361	male		Significantly different (P < 0.05)?	No
male	4.00826	4.64462	female		One- or two-tailed P value?	Two-tailed
male	4.56789	4.71653	male		t, df	t=1.680, df=26
female	4.66598	5.00207	female
female	4.99698	5.16747	female
female	5.03398	6.13347	male
female	5.68666	6.15819	female
female	5.89254	6.1956	male
male	5.93334	6.78421	male
male	6.0009	6.89077	female
female	6.02075	8.03	female
male	6.70983	9.15068	male

## Sheet: Fig6G ALGS AV crossings
ALGS arteriovenous crossings (#)					One-way ANOVA
	crossings	Sex			ANOVA summary
ALGS3	9	F			F	3.753
ALGS7	15	F			P value	0.0608
ALGS19	10	F			P value summary	ns
ALGS25		F			Significant diff. among means (P < 0.05)?	No
ALGS26		F			R squared	0.4287
ALGS40		M
					Šídák's multiple comparisons test	Mean Diff.	95.00% CI of diff.	Below threshold?	Summary	Adjusted P Value
CTR27	8	M			ALGS vs. CTR	4.917	0.01861 to 9.815	Yes	*	0.0492
CTR28	8	F			ALGS vs. BA	4.458	-0.8322 to 9.749	No	ns	0.0999
CTR29	5.5	F
CTR30	4.5	F
CTR31	9	F
CTR32	3.5	F
BA5	5	F
BA9	6.5	M
BA13	11	F
BA18	5	F

## Sheet: Fig6H ALGS major A
ALGS major arteries (#)					One-way ANOVA
	Major A	Sex			ANOVA summary
ALGS3	4	F			F	9.755
ALGS7	3	F			P value	0.0026
ALGS19	4.5	F			P value summary	**
ALGS25	5.5	F			Significant diff. among means (P < 0.05)?	Yes
ALGS26	5.5	F			R squared	0.6001
ALGS40	5	M
					Šídák's multiple comparisons test	Mean Diff.	95.00% CI of diff.	Below threshold?	Summary	Adjusted P Value
CTR27	6.5	M			ALGS vs. CTR	-1.583	-2.618 to -0.5488	Yes	**	0.0039
CTR28	6	F			ALGS vs. BA	0.08333	-1.073 to 1.240	No	ns	0.9799
CTR29	7	F
CTR30	6	F
CTR31	6	F
CTR32	5.5	F
BA5	4.5	F
BA9	4	M
BA13	5	F
BA18	4.5	F

## Sheet: Fig6I ALGS major V
ALGS major veins (#)					One-way ANOVA
	Major V	Sex			ANOVA summary
ALGS3	3.5	F			F	12.98
ALGS7	4	F			P value	0.0008
ALGS19	4	F			P value summary	***
ALGS25	4	F			Significant diff. among means (P < 0.05)?	Yes
ALGS26	4	F			R squared	0.6663
ALGS40	4.5	M
					Šídák's multiple comparisons test	Mean Diff.	95.00% CI of diff.	Below threshold?	Summary	Adjusted P Value
CTR27	5	M			ALGS vs. CTR	-1.583	-2.461 to -0.7057	Yes	**	0.0011
CTR28	4.5	F			ALGS vs. BA	0	-0.9812 to 0.9812	No	ns	>0.9999
CTR29	5.5	F
CTR30	6	F
CTR31	7	F
CTR32	5.5	F
BA5	4	F
BA9	4.5	M
BA13	3.5	F
BA18	4	F

## Sheet: Fig6J ALGS A tortuosity
ALGS A tortuosity (%)					One-way ANOVA
	A tortuosity	Sex			ANOVA summary
ALGS3	11.7872	F			F	3.85
ALGS7	3.49817	F			P value	0.0486
ALGS19	5.32014	F			P value summary	*
ALGS25	12.2241	F			Significant diff. among means (P < 0.05)?	Yes
ALGS26	5.26626	F			R squared	0.372
ALGS40	9.73407	M
					Šídák's multiple comparisons test	Mean Diff.	95.00% CI of diff.	Below threshold?	Summary	Adjusted P Value
CTR27	3.56826	M			ALGS vs. CTR	3.993	0.2016 to 7.783	Yes	*	0.0392
CTR28	2.28378	F			ALGS vs. BA	3.398	-0.8403 to 7.636	No	ns	0.1204
CTR29	3.28133	F
CTR30	2.39373	F
CTR31	5.21937	F
CTR32	7.12815	F
BA5	3.94771	F
BA9	4.21682	M
BA13	4.04277	F
BA18	6.08703	F

## Sheet: Fig6K ALGS tortuosity
ALGS V tortuosity (%)					One-way ANOVA
	V tortuosity	Sex			ANOVA summary
ALGS3	5.92336	F			F	6.908
ALGS7	14.021	F			P value	0.009
ALGS19	5.85827	F			P value summary	**
ALGS25	4.10079	F			Significant diff. among means (P < 0.05)?	Yes
ALGS26	7.68741	F			R squared	0.5152
ALGS40	9.60904	M
					Šídák's multiple comparisons test	Mean Diff.	95.00% CI of diff.	Below threshold?	Summary	Adjusted P Value
CTR27	4.53358	M			ALGS vs. CTR	4.558	1.307 to 7.808	Yes	**	0.0076
CTR28	2.15961	F			ALGS vs. BA	3.968	0.3336 to 7.602	Yes	*	0.0327
CTR29	3.02969	F
CTR30	3.83718	F
CTR31	3.06257	F
CTR32	3.23108	F
BA5	4.30799	F
BA9	4.11477	M
BA13	3.36107	F
BA18	3.81063	F
